# Supplementary material for: Evaluating Batch Correction Methods for Large-Scale Mass Spectrometry Imaging of Heterogeneous Tissues
Source: Anal Chem. 2026 Jan 26;98(5):3531–43. doi: 10.1021/acs.analchem.5c04371 (PMC12903067; doi:10.1021/acs.analchem.5c04371)
Supplement: Supplementary file 1 [file ac5c04371_si_001.zip]

Archive with 1 entries (1 files):
- Violin plots.7z
